# Supplementary material for: Preparation and evaluation of bilayer-core osmotic pump tablets contained topiramate
Source: PLoS One. 2022 Feb 25;17(2):e0264457. doi: 10.1371/journal.pone.0264457 (PMC8880887; doi:10.1371/journal.pone.0264457)
Supplement: S1 Data — (XLSX) [file pone.0264457.s001.xlsx]

## Sheet: Methodology
	C(mg/ml)	PA
	0.005	3086
	0.01	7129
	0.05	39375
	0.13	103661
	0.25	198941		1.66422
	0.51	398363
	1.01	806928
	2.02	1618569
	Added mg	PA	Detected mg	%	Average	RSD（%）		Ref. mg	PA
	5.26	84321	5.21475	99.1398				16.24	131184
	5.54	89710	5.54803	100.145	99.4873	0.572805		16.17	130846
	5.24	84032	5.19688	99.1771
	8.11	130265	8.05612	99.3356				16.205	131015
	8.22	132184	8.1748	99.4501	99.4384	0.0980944
	8.34	134221	8.30077	99.5296
	10.31	168322	10.4097	100.967
	10.36	168737	10.4354	100.728	100.505	0.602379
	10.07	162535	10.0518	99.8195
	Stability
	132184	132651	133027	133010	132722	132813
	132734
RSD（%）	0.232891
Time	0	3	6	9	12	RSD（%）
	132184	132813	133114	132515	133216	0.321214

## Sheet: PEO Mws 1
	Ref.	W	A
Mw 100	D1	0.01603	131263	1.22121e-08	1.21134e-08
		0.01603	131246	1.22137e-08	0.948661
	D2	0.01614	134328	1.20154e-08
		0.01614	134361	1.20124e-08
		1 h		2 h		4 h		6 h		8 h		10 h		16 h		22 h
		50	0.00908505	273	0.0496649	696	0.126855	1385	0.25289	2239	0.409741	2945	0.540734	4601	0.845198	4856	0.897105
		62	0.0112655	261	0.0474991	879	0.160106	1732	0.316162	2414	0.44218	3118	0.573022	4778	0.878423	5028	0.929636
		54	0.00981186	286	0.0520319	1083	0.197194	2022	0.369123	2599	0.476414	3305	0.607843	4914	0.904204	5064	0.937411
		59	0.0107204	279	0.0507661	947	0.17248	1729	0.315718	2185	0.400668	2891	0.531595	4451	0.818551	4901	0.905708
		55	0.00999356	276	0.0502161	926	0.168656	1848	0.337306	2608	0.477638	3314	0.609078	4976	0.915079	5116	0.946545
		58	0.0105387	272	0.0494929	732	0.133405	1456	0.265843	2345	0.429139	3051	0.560261	4611	0.84741	4861	0.898421
	平均溶出度		0.0102358		0.0499452		0.159783		0.309507		0.439297		0.570422		0.868144		0.919138
	SD		0.000701114		0.00137648		0.0238736		0.0398366		0.0297908		0.029982		0.0342168		0.0195374
Mw 200		1 h		2 h		4 h		6 h		8 h		10 h		16 h		22 h
		53	0.00963015	218	0.039675	820	0.149323	1406	0.256793	2163	0.396044	2671	0.490968	4394	0.807275	4843	0.894181
		59	0.0107204	334	0.0607596	946	0.172365	1532	0.279988	2489	0.455732	3095	0.568857	4820	0.886041	4986	0.922042
		55	0.00999356	320	0.058211	907	0.165257	1492	0.272651	2250	0.412188	2861	0.525932	4581	0.841924	5042	0.931237
		61	0.0110838	546	0.0992827	1311	0.238945	1898	0.347192	2754	0.505027	3463	0.637189	4985	0.917933	5256	0.973213
		49	0.00890335	254	0.0462114	850	0.154813	1537	0.280671	2193	0.401729	2620	0.481972	4424	0.812934	4899	0.904601
		56	0.0101753	306	0.0556684	886	0.161426	1571	0.286964	2329	0.426596	2941	0.540619	4560	0.838355	4928	0.910745
	平均溶出度		0.0100844		0.059968		0.173688		0.287377		0.432886		0.540923		0.850744		0.92267
	SD		0.000709565		0.0190127		0.0300877		0.0283719		0.0376881		0.0520305		0.0393926		0.0255234
Mw 300		1 h		2 h		4 h		6 h		8 h		10 h		16 h		22 h
		19	0.00345232	106	0.0192833	305	0.0555702	647	0.118081	1422	0.259683	2192	0.401316	4601	0.841689	5041	0.927211
		22	0.00399742	78	0.0141993	224	0.0408222	589	0.107414	1393	0.254215	2163	0.395813	4573	0.836332	5013	0.92182
		23	0.00417912	100	0.018198	291	0.053024	603	0.110067	1326	0.242168	2096	0.383684	4506	0.824122	4946	0.909529
		21	0.00381572	121	0.0220113	352	0.0641308	742	0.135421	1632	0.298033	2402	0.43992	4812	0.880729	5252	0.966507
		27	0.00490593	181	0.0329206	456	0.0831076	914	0.166879	1910	0.34896	2680	0.491184	5079	0.930331	5319	0.980092
		26	0.00472423	142	0.025833	417	0.0759728	813	0.148432	1787	0.326393	2558	0.468649	4978	0.911464	5418	0.997443
	平均溶出度		0.00417912		0.0220743		0.0621046		0.131049		0.288242		0.430094		0.870778		0.950433
	SD		0.000503107		0.00600839		0.0142341		0.0214944		0.0394427		0.0397332		0.039813		0.0326064

## Sheet: PEO Weight
	Ref.	W	A
200	D1	0.01612	134351	1.19984e-08	1.19933e-08
		0.01612	134412	1.1993e-08	0.0497249
	D2	0.01607	134084	1.1985e-08
		0.01607	133953	1.19967e-08
		1 h		2 h		4 h		6 h		8 h		10 h		16 h		22 h
		56	0.0100744	280	0.050439	916	0.165191	1730	0.312727	2347	0.4258	3047	0.554545	4773	0.868705	4942	0.904833
		52	0.00935477	260	0.0468362	782	0.141056	1732	0.312898	2419	0.438566	3126	0.568656	4826	0.878234	5079	0.929537
		56	0.0100744	276	0.0497194	1091	0.196668	2027	0.366363	2602	0.472236	3329	0.606143	4965	0.904451	5115	0.937391
		58	0.0104342	293	0.0527801	1038	0.187157	1836	0.331961	2615	0.474305	3328	0.605709	5038	0.917329	5137	0.941181
		53	0.00953467	261	0.0470173	753	0.135841	1381	0.249721	2188	0.396556	2893	0.526009	4652	0.845922	5079	0.928318
		54	0.00971457	272	0.0489974	764	0.137834	1459	0.26378	2236	0.405312	2964	0.538961	4561	0.829815	4903	0.89681
	平均溶出度		0.00986448		0.0492982		0.160624		0.306242		0.435462		0.56667		0.874076		0.923012
	SD		0.000365992		0.00203947		0.0242918		0.0394968		0.0299632		0.0306983		0.0305268		0.0164549
250		1 h		2 h		4 h		6 h		8 h		10 h		16 h		22 h
		48	0.00863517	219	0.0394555	827	0.149097	1403	0.253711	2086	0.378265	2583	0.470177	4453	0.809686	4705	0.860362
		57	0.0102543	338	0.0608744	944	0.170299	1879	0.339637	2476	0.44929	3064	0.558041	4853	0.883555	4980	0.912223
		55	0.00989447	324	0.0583534	901	0.162544	1548	0.280019	2112	0.383339	2694	0.490574	4592	0.835254	4973	0.909303
		61	0.0109739	542	0.0975786	1322	0.23855	1892	0.342678	2747	0.498761	3318	0.604779	5001	0.911529	4976	0.913029
		47	0.00845527	251	0.0452111	857	0.154531	1397	0.252705	2051	0.372034	2593	0.472	4424	0.804505	4631	0.84705
		53	0.00953467	309	0.0556525	892	0.160904	1429	0.25858	2159	0.391621	2784	0.506647	4619	0.840101	4944	0.904108
	平均溶出度		0.00962462		0.0595209		0.172654		0.287888		0.412218		0.517036		0.847438		0.891012
	SD		0.000879792		0.0185918		0.0301979		0.0387443		0.04635		0.0490109		0.0384768		0.0268104
300		1 h		2 h		4 h		6 h		8 h		10 h		16 h		22 h
		60	0.010794	493	0.0887624	1202	0.216902	1751	0.317109	2330	0.42337	2893	0.527448	4798	0.873626	5195	0.950801
		58	0.0104342	282	0.0508012	846	0.152603	1738	0.314088	2301	0.417455	2860	0.520779	4697	0.854684	5123	0.936954
		46	0.00827537	168	0.0302783	726	0.130864	1252	0.226361	1913	0.346776	2475	0.450174	4292	0.78002	4794	0.875477
		51	0.00917487	271	0.0488139	801	0.144486	1409	0.254825	2142	0.388381	2702	0.491694	4531	0.82397	5033	0.919714
		48	0.00863517	199	0.0358575	755	0.13612	1253	0.226616	1856	0.336598	2408	0.438128	4225	0.767893	4627	0.84528
		50	0.00899497	255	0.0459343	794	0.143206	1294	0.234108	1949	0.353494	2504	0.455676	4320	0.785376	4802	0.877269
	平均溶出度		0.00938475		0.0500746		0.15403		0.262184		0.377679		0.48065		0.814262		0.900916
	SD		0.000919757		0.0187529		0.0289271		0.0389476		0.0341857		0.03484		0.0396007		0.0375107
																			0
																			0
																			0
																			0
																			0
																			0
																			0

## Sheet: NaCl
	Ref.	W	A
30	D1	0.01622	133466	1.21529e-08	1.21645e-08
		0.01622	133452	1.21542e-08	0.257385
	D2	0.01625	133082	1.22105e-08
		0.01625	133851	1.21404e-08
		1 h		2 h		4 h		6 h		8 h		10 h		16 h		22 h
		54	0.00985324	226	0.0413033	419	0.0767944	1318	0.241342	1574	0.289657	2103	0.388097	3922	0.722564	5078	0.938267
		52	0.0094883	211	0.0385639	394	0.0722121	1314	0.240561	1976	0.362953	2508	0.46243	4327	0.797389	5064	0.937131
		57	0.0104006	239	0.043679	672	0.122978	1420	0.260281	2059	0.378605	2582	0.47654	4301	0.793343	5150	0.953489
		58	0.0105831	442	0.0807211	704	0.129065	1611	0.29542	2196	0.404123	2727	0.503684	4546	0.83891	5271	0.976729
		51	0.00930584	152	0.0277971	387	0.0708618	1043	0.191031	1491	0.274045	2014	0.37129	3873	0.712946	4823	0.891002
		50	0.00912337	120	0.0219569	363	0.0664425	965	0.176729	1412	0.259466	1941	0.357709	3820	0.702926	4685	0.865408
	平均溶出度		0.00979242		0.0423369		0.0897257		0.234228		0.328142		0.426625		0.761346		0.927004
	SD		0.000544013		0.0187848		0.0259012		0.0401787		0.0557604		0.0562842		0.0509876		0.0376247
40		1 h		2 h		4 h		6 h		8 h		10 h		16 h		22 h
		52	0.0094883	166	0.0303528	722	0.132007	1473	0.269918	2267	0.416589	2945	0.543059	4573	0.843699	4816	0.893601
		54	0.00985324	198	0.0361942	754	0.137887	1497	0.274377	2291	0.421078	3019	0.556701	4647	0.85743	5035	0.93388
		53	0.00967077	271	0.0495131	1007	0.184139	1984	0.363634	2574	0.473704	3302	0.609671	4932	0.91111	5008	0.930977
		52	0.0094883	256	0.0467749	812	0.148538	1501	0.275246	2272	0.417754	2903	0.535655	4514	0.833141	4743	0.880417
		57	0.0104006	285	0.0520725	951	0.173943	1752	0.321256	2323	0.427576	3021	0.557764	4621	0.853387	5054	0.938016
		58	0.0105831	483	0.0882023	1059	0.193891	2049	0.375822	2609	0.480496	3317	0.612857	4956	0.915956	5072	0.943151
	平均溶出度		0.00991406		0.0505183		0.161734		0.313376		0.439533		0.569284		0.86912		0.920007
	SD		0.00043008		0.0184813		0.0234934		0.043495		0.0268637		0.0306578		0.0323564		0.0239352
50		1 h		2 h		4 h		6 h		8 h		10 h		16 h		22 h
		51	0.00930584	312	0.0569919	922	0.168677	1669	0.306101	2784	0.511583	3265	0.602736	4808	0.888255	5192	0.964171
		57	0.0104006	337	0.0615609	1005	0.183859	2142	0.392547	2766	0.509012	3247	0.600144	4770	0.881991	5134	0.954212
		49	0.0089409	256	0.0467713	883	0.16149	1791	0.328244	2372	0.436436	2853	0.527089	4376	0.808457	4780	0.887497
		52	0.0094883	329	0.060095	931	0.170341	1694	0.310696	2603	0.478619	3084	0.569553	4603	0.850472	5018	0.931795
		59	0.0107656	543	0.0991516	1340	0.245239	2153	0.395215	2319	0.428123	2801	0.518893	4294	0.794725	4727	0.878956
		45	0.00821103	224	0.0409274	854	0.156154	1676	0.307181	2407	0.442604	2879	0.531656	4402	0.813056	4815	0.89377
	平均溶出度		0.00951872		0.0609163		0.18096		0.339997		0.46773		0.558345		0.839493		0.9184
	SD		0.000858545		0.0186103		0.029995		0.0388007		0.0339734		0.0343729		0.0364479		0.0333525
																			0
																			0
																			0
																			0
																			0
																			0
																			0

## Sheet: Drug
	Ref.	W	A
30	D1	0.01586	132454	1.1974e-08	1.20679e-08
		0.01586	132471	1.19724e-08	0.910551
	D2	0.01623	133294	1.21761e-08
		0.01623	133591	1.2149e-08
		1 h		2 h		4 h		6 h		8 h		10 h		16 h		22 h
		102	0.0184639	317	0.0575059	947	0.17193	1644	0.299242	2379	0.434275	3174	0.581055	4582	0.839759	5062	0.932177
		114	0.0206361	608	0.110197	1272	0.231126	2266	0.412594	2903	0.530637	3558	0.652707	5203	0.954776	5206	0.961598
		98	0.0177398	285	0.0517084	903	0.163922	1561	0.284121	2296	0.419053	3011	0.551252	4480	0.820802	4781	0.880694
		107	0.0193689	391	0.0709072	988	0.179447	2046	0.372156	2711	0.495003	3406	0.624082	4961	0.909675	5089	0.938833
		113	0.0204551	402	0.0729057	1219	0.221283	2129	0.38748	2824	0.515857	3519	0.645073	4987	0.915054	5148	0.950216
		105	0.0190069	376	0.0681895	946	0.171824	1612	0.293523	2367	0.432137	3062	0.560802	4536	0.831318	4925	0.907208
	平均溶出度		0.0192784		0.0719022		0.189922		0.34152		0.47116		0.602495		0.878564		0.928454
	SD		0.00102799		0.0186962		0.0261989		0.0508069		0.0441629		0.0400498		0.0503028		0.0271602
50		1 h		2 h		4 h		6 h		8 h		10 h		16 h		22 h
		56	0.010137	286	0.0518388	1007	0.182698	1975	0.359139	2292	0.418905	2945	0.539876	4608	0.844463	4854	0.894554
		54	0.00977498	273	0.0494831	951	0.172543	1793	0.326108	2546	0.464578	3019	0.553272	4665	0.854872	5061	0.932184
		51	0.00923193	167	0.0302916	712	0.129148	1472	0.267581	2318	0.422499	3302	0.603418	4954	0.906445	5086	0.936318
		52	0.00941295	194	0.0351803	744	0.134974	1498	0.27236	2341	0.426766	2903	0.531323	4541	0.831334	4789	0.881707
		53	0.00959396	259	0.0469477	811	0.147182	1536	0.279399	2353	0.429145	3021	0.552904	4643	0.850162	5042	0.927991
		56	0.010137	471	0.0853271	1059	0.192334	2049	0.37282	2689	0.491145	3317	0.608069	4982	0.913467	5103	0.941383
	平均溶出度		0.00971464		0.0498448		0.159813		0.312901		0.442173		0.564811		0.86679		0.919023
	SD		0.000341331		0.0176488		0.0240147		0.0422739		0.02657		0.029944		0.0314256		0.0225237
70		1 h		2 h		4 h		6 h		8 h		10 h		16 h		22 h
		50	0.00905091	273	0.0494783	772	0.140136	1718	0.312311	2209	0.403264	2842	0.520514	4705	0.861181	4843	0.891839
		51	0.00923193	201	0.0364462	718	0.130275	1282	0.233236	2176	0.396613	2643	0.483775	4532	0.828908	4854	0.892665
		59	0.0106801	487	0.0882271	1174	0.213174	1937	0.352708	2381	0.435418	3066	0.562288	4913	0.900329	5207	0.959477
		46	0.00832684	169	0.0306476	689	0.124981	1231	0.223924	2124	0.387059	2615	0.478502	4489	0.820886	4812	0.884772
		52	0.00941295	258	0.0467654	756	0.137224	1314	0.239144	2103	0.383553	2561	0.468998	4446	0.813307	4756	0.874788
		58	0.0104991	282	0.0511171	843	0.153009	1803	0.327803	2365	0.431711	3027	0.5544	4824	0.883342	5131	0.944736
	平均溶出度		0.00953362		0.050447		0.1498		0.281521		0.40627		0.511413		0.851325		0.908046
	SD		0.000820704		0.0183953		0.0296517		0.0509939		0.020348		0.0368895		0.0326548		0.0319852
																			0
																			0
																			0
																			0
																			0
																			0
																			0

## Sheet: PEO Mws 2
	Ref.	W	A
4000K	D1	0.01589	131130	1.21177e-08	1.21352e-08
		0.01589	131637	1.20711e-08	0.459915
	D2	0.01614	132863	1.21479e-08
		0.01614	132249	1.22043e-08
		1 h		2 h		4 h		6 h		8 h		10 h		16 h		22 h
		54	0.00982954	373	0.0679621	1042	0.190192	1924	0.352005	2579	0.473569	3221	0.593561	4821	0.888715	4993	0.925874
		53	0.00964751	194	0.0353778	784	0.14301	1507	0.275568	2262	0.414828	3014	0.554459	4576	0.842445	4870	0.901514
		56	0.0101936	386	0.0703309	1093	0.199493	2023	0.370106	2623	0.481778	3348	0.616932	5008	0.923162	5031	0.933426
		52	0.00946548	201	0.0366508	785	0.143199	1529	0.279581	2214	0.406126	2876	0.529316	4489	0.826418	4726	0.875006
		55	0.0100116	368	0.0670532	826	0.150869	1841	0.33663	2528	0.463918	3231	0.594952	4783	0.881381	5014	0.929233
		51	0.00928345	182	0.0331911	781	0.142447	1446	0.264444	2231	0.409091	2897	0.533029	4645	0.85473	5007	0.926262
	平均溶出度		0.00973852		0.051761		0.161535		0.313056		0.441552		0.570375		0.869475		0.915219
	SD		0.000310873		0.0167468		0.0238731		0.0412646		0.0320581		0.0332743		0.0321357		0.0206893
5000K		1 h		2 h		4 h		6 h		8 h		10 h		16 h		22 h
		58	0.0105577	347	0.0632343	1032	0.188345	1865	0.341227	2864	0.525337	3552	0.654048	5105	0.941048	5180	0.960895
		49	0.00891939	225	0.0410159	703	0.128299	1364	0.249472	2362	0.432792	2987	0.549426	4560	0.839382	4835	0.894973
		53	0.00964751	316	0.0575853	819	0.149529	1426	0.261014	2427	0.444955	3184	0.585696	4757	0.875891	5032	0.931721
		51	0.00928345	251	0.045751	726	0.132519	1378	0.252083	2339	0.428684	3018	0.55512	4591	0.845113	4866	0.900742
		54	0.00982954	328	0.0597709	964	0.175939	1681	0.307623	2681	0.491692	3043	0.560839	4616	0.850863	4891	0.906522
		59	0.0107397	513	0.0934522	1058	0.19328	1933	0.353839	3036	0.556962	3586	0.660762	5099	0.940523	5224	0.969464
	平均溶出度		0.00982954		0.0601349		0.161318		0.29421		0.48007		0.594315		0.882137		0.927386
	SD		0.000647844		0.0168261		0.0258987		0.042474		0.0486574		0.0460604		0.0430025		0.0291776
7000K		1 h		2 h		4 h		6 h		8 h		10 h		16 h		22 h
		76	0.0138342	256	0.0466915	883	0.161134	1657	0.303096	2538	0.465473	3142	0.578499	4698	0.865548	5012	0.928406
		84	0.0152904	347	0.0632658	1006	0.183644	2028	0.370898	2973	0.545375	3578	0.65911	4983	0.919202	5348	0.99169
		78	0.0141982	313	0.0570696	921	0.168123	1589	0.290835	2462	0.451674	3069	0.565153	4654	0.857393	4839	0.896716
		73	0.0132881	234	0.0426832	854	0.155825	1506	0.275544	2450	0.449206	3056	0.562489	4632	0.853074	4926	0.912211
		86	0.0156544	541	0.0985818	1349	0.246317	2112	0.386842	3146	0.577622	3743	0.690111	5076	0.937297	5313	0.986598
		81	0.0147443	328	0.0598036	937	0.171057	1983	0.362596	2791	0.512081	3391	0.624685	4881	0.900023	5261	0.975117
	平均溶出度		0.0145016		0.0613493		0.181017		0.331635		0.500239		0.613341		0.888756		0.948456
	SD		0.000818566		0.0181379		0.0304589		0.0431534		0.0488829		0.0487155		0.0321602		0.0374777
																			0
																			0
																			0
																			0
																			0
																			0
																			0

## Sheet: PEO amount
	Ref.	W	A
100mg	D1	0.01546	128042	1.20742e-08	1.21763e-08
		0.01546	128107	1.2068e-08	0.998452
	D2	0.01631	132835	1.22784e-08
		0.01631	132766	1.22848e-08
		1 h		2 h		4 h		6 h		8 h		10 h		16 h		22 h
		85	0.0155248	263	0.0481392	623	0.114212	1271	0.233324	2048	0.376787	2838	0.52357	4491	0.828938	5241	0.971391
		72	0.0131504	84	0.0154299	364	0.0666728	937	0.171772	1607	0.295285	2327	0.428746	4246	0.782075	4896	0.905965
		80	0.0146116	276	0.0505075	673	0.123354	1453	0.266636	2232	0.410686	3012	0.555867	4678	0.863821	5328	0.988237
		78	0.0142463	92	0.0168983	342	0.0626716	876	0.160621	1646	0.302324	2236	0.412089	4159	0.766038	4809	0.889821
		81	0.0147943	71	0.0130664	406	0.074339	1059	0.194101	1729	0.317762	2359	0.434934	4315	0.79506	5065	0.937298
		87	0.0158901	258	0.0472284	661	0.121149	1354	0.248526	2124	0.390812	2894	0.534035	4453	0.822302	5253	0.973841
	平均溶出度		0.0147029		0.0318783		0.0937329		0.212497		0.348943		0.48154		0.809706		0.944425
	SD		0.000886973		0.0168123		0.0262093		0.0394781		0.0453969		0.0574885		0.0325112		0.0365682
130mg		1 h		2 h		4 h		6 h		8 h		10 h		16 h		22 h
		102	0.0186298	250	0.0457855	837	0.153303	1603	0.294228	2474	0.455264	3074	0.567863	4598	0.849957	4977	0.924778
		93	0.016986	225	0.0412084	816	0.149426	1535	0.281741	2451	0.450913	3046	0.562571	4561	0.842988	4946	0.91886
		101	0.0184472	314	0.0574735	934	0.171096	1644	0.301911	2536	0.466832	3102	0.573297	4612	0.852869	5012	0.931542
		105	0.0191777	347	0.0635057	1143	0.209314	2087	0.383122	2973	0.547487	3615	0.668365	5097	0.943447	5285	0.983991
		99	0.0180819	512	0.0936348	1169	0.214256	2132	0.391567	3148	0.57973	3649	0.675068	5103	0.945078	5298	0.986907
		106	0.0193604	326	0.0596714	1075	0.19687	1906	0.349957	2792	0.514101	3243	0.599874	4756	0.880164	5143	0.956639
	平均溶出度		0.0184472		0.0602132		0.182377		0.333754		0.502388		0.60784		0.88575		0.950453
	SD		0.00078204		0.0168572		0.025853		0.0434429		0.0487981		0.0467031		0.0429551		0.0274071
160mg		1 h		2 h		4 h		6 h		8 h		10 h		16 h		22 h
		98	0.0178992	439	0.0803005	1405	0.25727	2239	0.411307	3253	0.599235	3913	0.723742	4668	0.866404	4902	0.914827
		102	0.0186298	458	0.0837757	1654	0.302777	2702	0.496203	3687	0.679398	4658	0.861236	5273	0.979235	5078	0.950039
		93	0.016986	367	0.067144	1403	0.256811	2293	0.421074	3176	0.585141	3919	0.724714	4634	0.860077	4816	0.898961
		106	0.0193604	652	0.119214	1689	0.309411	2801	0.514568	3863	0.711948	4723	0.873727	5238	0.97354	5197	0.972429
		94	0.0171686	426	0.0779213	1458	0.26693	2687	0.493176	3512	0.64713	4371	0.808298	4986	0.925947	5113	0.955214
		91	0.0166207	345	0.0631234	1271	0.232673	2366	0.434217	3165	0.583031	3836	0.70944	4581	0.850181	4729	0.882791
	平均溶出度		0.0177775		0.0819131		0.270979		0.461757		0.634314		0.783526		0.909231		0.929044
	SD		0.000964548		0.0181866		0.0269583		0.0406643		0.0491635		0.0674666		0.0533115		0.0322864
																			0
																			0
																			0
																			0
																			0
																			0
																			0

## Sheet: NaCl amount
	Ref.	W	A
20mg	D1	0.01616	133329	1.21204e-08	1.21219e-08
		0.01616	133403	1.21137e-08	0.071417
	D2	0.01573	129793	1.21193e-08
		0.01573	129635	1.21341e-08
		1 h		2 h		4 h		6 h		8 h		10 h		16 h		22 h
		79	0.0143644	66	0.0120964	498	0.090726	1043	0.190426	1927	0.352426	2261	0.415492	4148	0.761342	4321	0.797827
		83	0.0150917	171	0.0311932	537	0.0979495	1316	0.240244	1962	0.3593	2247	0.4135	4397	0.807153	4407	0.814302
		83	0.0150917	154	0.0281021	474	0.0864737	987	0.180326	1901	0.347713	2393	0.439477	4295	0.788214	4473	0.825786
		88	0.0160009	183	0.0333812	783	0.1427	1461	0.266928	2216	0.405979	2804	0.51558	4536	0.833905	4824	0.89177
		91	0.0165463	382	0.0695686	819	0.14949	1606	0.293582	2235	0.409898	2945	0.541705	4701	0.864565	4915	0.909174
		81	0.0147281	97	0.0177355	502	0.0914934	1342	0.244837	1923	0.352106	2752	0.505172	4502	0.826707	4682	0.864893
	平均溶出度		0.0153038		0.0320128		0.109805		0.236057		0.371237		0.471821		0.813648		0.850625
	SD		0.000745396		0.0183883		0.0259526		0.039885		0.0261961		0.050878		0.0331621		0.0409238
35mg		1 h		2 h		4 h		6 h		8 h		10 h		16 h		22 h
		106	0.0192738	252	0.0459491	812	0.148078	1601	0.292525	2417	0.442837	3197	0.587593	4809	0.884574	5235	0.967862
		96	0.0174555	321	0.0584831	1135	0.20688	2077	0.379538	2561	0.47006	3579	0.658265	5094	0.938073	5108	0.946793
		107	0.0194556	326	0.0594056	1069	0.194899	1849	0.33802	2938	0.538272	3271	0.602382	4783	0.881271	5254	0.97271
		94	0.0170918	539	0.0981192	1167	0.21296	2052	0.375293	2984	0.547244	3602	0.66323	5118	0.943248	5272	0.977453
		101	0.0183646	213	0.0388518	830	0.151298	1574	0.287584	2423	0.443864	3123	0.57408	4635	0.85279	4816	0.891319
		98	0.0178191	310	0.0564854	920	0.167776	1604	0.293262	2966	0.542856	3164	0.582453	4576	0.843029	5043	0.93349
	平均溶出度		0.0182434		0.059549		0.180315		0.327704		0.497522		0.611334		0.890498		0.948271
	SD		0.000882485		0.0187596		0.0258926		0.0389259		0.0462093		0.0359665		0.038387		0.0297122
50mg		1 h		2 h		4 h		6 h		8 h		10 h		16 h		22 h
		327	0.0594577	661	0.120585	1536	0.280485	2364	0.432901	3583	0.657414	4429	0.815584	5038	0.931686	5045	0.939066
		326	0.0592759	622	0.113492	1527	0.2788	2339	0.428296	3064	0.562956	3760	0.693222	4593	0.849243	5163	0.958452
		321	0.0583667	586	0.10694	1484	0.270932	2431	0.444922	3152	0.578967	3698	0.682065	4761	0.879831	4780	0.889057
		324	0.0589122	873	0.159128	1945	0.355106	2803	0.513472	3701	0.680151	4446	0.820099	5279	0.976951	5231	0.974623
		320	0.0581849	544	0.0993023	1459	0.266334	2336	0.427566	3287	0.603316	3624	0.668576	4687	0.866252	4872	0.905572
		332	0.0603669	657	0.119863	1610	0.293942	2802	0.512632	3646	0.669491	4492	0.827737	5155	0.953734	5138	0.956892
	平均溶出度		0.0590941		0.119885		0.290933		0.459965		0.625383		0.751214		0.909616		0.937277
	SD		0.000727311		0.019029		0.0299687		0.0379655		0.0456613		0.0703777		0.047223		0.0304451
																			0
																			0
																			0
																			0
																			0
																			0
																			0

## Sheet: PEG types
	Ref.	W	A
400	D1	0.01573	130432	1.20599e-08	1.20288e-08
		0.01573	130626	1.2042e-08	0.221324
	D2	0.01586	132084	1.20075e-08
		0.01586	132103	1.20058e-08
		1 h		2 h		4 h		6 h		8 h		10 h		16 h		22 h
		314	0.0566557	776	0.140393	1861	0.337095	3041	0.552244	3801	0.69303	4641	0.849165	5057	0.929808	5234	0.967827
		185	0.0333799	560	0.101265	1616	0.292474	2546	0.46222	3216	0.586172	3905	0.714358	4920	0.902194	5227	0.963505
		123	0.0221932	582	0.105159	1619	0.292968	2507	0.455139	3257	0.593479	4124	0.753831	4851	0.889966	5120	0.944337
		171	0.0308539	599	0.108285	1720	0.311269	2629	0.477351	3379	0.615838	4016	0.734837	4764	0.874631	4976	0.918614
		312	0.0562948	751	0.13588	2072	0.375134	3124	0.567441	3874	0.706523	4531	0.829727	5096	0.937121	5243	0.969775
		327	0.0590013	764	0.138243	2098	0.379859	3123	0.567325	3893	0.710015	4658	0.852728	5283	0.971101	5281	0.977095
	平均溶出度		0.0430631		0.121537		0.331467		0.51362		0.650843		0.789108		0.91747		0.956859
	SD		0.0146756		0.0168087		0.0358023		0.0494135		0.0533536		0.0563938		0.0322482		0.0198339
1500		1 h		2 h		4 h		6 h		8 h		10 h		16 h		22 h
		94	0.0169606	322	0.0582122	927	0.167761	1646	0.298607	2592	0.471275	3294	0.601057	4867	0.888839	5273	0.967949
		93	0.0167802	227	0.04107	813	0.147076	1684	0.305211	2527	0.45934	3197	0.58327	4670	0.852892	5004	0.918774
		104	0.0187649	518	0.0935889	1167	0.211312	2043	0.370775	3181	0.578564	3696	0.675313	5109	0.934709	5319	0.978746
		102	0.0184041	336	0.0607479	1141	0.2064	2085	0.3781	2969	0.54011	3662	0.668721	5215	0.953337	5305	0.975849
		98	0.0176823	319	0.0576757	1074	0.194286	1951	0.353817	2876	0.523063	3153	0.576502	4766	0.871332	5046	0.927586
		95	0.0171411	243	0.0439593	836	0.151248	1598	0.289743	2504	0.455136	3128	0.570738	4731	0.863733	5031	0.923554
	平均溶出度		0.0176222		0.059209		0.179681		0.332709		0.504582		0.6126		0.89414		0.948743
	SD		0.000741506		0.0170747		0.0256299		0.0358704		0.0459676		0.0430726		0.037248		0.0257683
4000		1 h		2 h		4 h		6 h		8 h		10 h		16 h		22 h
		53	0.0095629	421	0.0760257	1162	0.210232	1838	0.333602	2783	0.506321	3550	0.64806	4876	0.891584	4928	0.906831
		48	0.00866074	210	0.0379485	833	0.15061	1719	0.311475	2431	0.442011	3198	0.583326	4831	0.881819	4876	0.895749
		45	0.00811945	203	0.0366818	814	0.14717	1325	0.24035	2104	0.3825	2876	0.524325	4304	0.785441	4654	0.85377
		40	0.00721728	124	0.0224217	747	0.13498	1292	0.234214	2097	0.381016	2863	0.52175	4312	0.78664	4541	0.833145
		51	0.00920204	235	0.0424629	981	0.177348	1754	0.318002	2616	0.475644	3385	0.617543	4783	0.873859	4923	0.904873
		42	0.00757815	146	0.0263936	778	0.140602	1403	0.254308	2180	0.396192	2949	0.537566	4378	0.798951	4627	0.849145
	平均溶出度		0.00839009		0.0403224		0.160157		0.281992		0.430614		0.572095		0.836382		0.873919
	SD		0.000838249		0.0173812		0.026074		0.0400266		0.0480434		0.0482551		0.0465234		0.0294397
																			0
																			0
																			0
																			0
																			0
																			0
																			0

## Sheet: PEG amounts 2
	Ref.	W	A
0.008	D1	0.01596	131524	1.21347e-08	1.2106e-08
		0.01596	131433	1.21431e-08	0.316362
	D2	0.01571	130178	1.20681e-08
		0.01571	130068	1.20783e-08
		1 h		2 h		4 h		6 h		8 h		10 h		16 h		22 h
		87	0.0157984	420	0.0763733	1422	0.258835	2419	0.441603	3324	0.60887	3871	0.712224	4546	0.839484	4683	0.869866
		93	0.0168879	447	0.0812835	1311	0.238719	2336	0.426436	3151	0.57726	3931	0.722716	4508	0.832252	4654	0.864222
		71	0.0128929	269	0.0489338	1150	0.209241	2024	0.369343	2829	0.517973	3456	0.635256	4314	0.795244	4426	0.820805
		76	0.0138009	252	0.0458528	1079	0.196333	1952	0.356168	2707	0.495632	3364	0.618214	4201	0.774278	4570	0.84637
		91	0.0165247	435	0.079102	1548	0.281739	2418	0.441597	3243	0.594336	3928	0.722651	4723	0.871771	4731	0.878941
		85	0.0154352	231	0.0420503	1056	0.192142	1941	0.354128	2866	0.524449	3245	0.596741	4370	0.804959	4667	0.864182
	平均溶出度		0.0152233		0.062266		0.229502		0.398212		0.553087		0.667967		0.819665		0.857398
	SD		0.00143145		0.0168323		0.0331173		0.0389574		0.0423316		0.0525436		0.0319868		0.0190299
0.016		1 h		2 h		4 h		6 h		8 h		10 h		16 h		22 h
		263	0.0477583	649	0.118171	1974	0.359564	2972	0.543181	3646	0.669171	3985	0.735144	4848	0.89668	5046	0.938504
		267	0.0484847	646	0.117631	1956	0.356296	3081	0.562953	3739	0.68617	4697	0.86466	5226	0.966408	5205	0.968921
		159	0.0288729	652	0.118589	1652	0.300969	2636	0.481654	3362	0.61668	4059	0.747319	4947	0.913485	5273	0.978672
		160	0.0290545	573	0.104245	1621	0.295246	2538	0.463726	3274	0.600449	3963	0.729529	4892	0.903024	5031	0.934187
		258	0.0468503	567	0.103274	1638	0.298444	2474	0.452237	3297	0.604681	4162	0.765748	4753	0.878106	5104	0.947598
		169	0.0306888	848	0.154193	2116	0.385477	3063	0.560004	3951	0.724965	4771	0.878652	5091	0.942537	5219	0.971944
	平均溶出度		0.0386182		0.119351		0.332666		0.510626		0.650353		0.786842		0.916707		0.956638
	SD		0.00911014		0.0168601		0.0357		0.0459791		0.0463934		0.0611683		0.0295128		0.0172492
0.024		1 h		2 h		4 h		6 h		8 h		10 h		16 h		22 h
		236	0.0428554	918	0.166986	2134	0.388911	3135	0.573267	4304	0.789341	4693	0.86519	4864	0.901924	5039	0.93959
		343	0.0622855	1131	0.205794	2492	0.454308	3708	0.678139	4913	0.901444	5351	0.986928	5326	0.988867	5321	0.994406
		257	0.0466688	925	0.168282	2143	0.390579	3689	0.673913	4629	0.849073	5027	0.92695	5291	0.980976	5301	0.989197
		242	0.0439449	862	0.156824	2096	0.38195	3173	0.58006	4372	0.801629	4762	0.877742	4958	0.919098	5043	0.940536
		321	0.0582905	839	0.152743	2067	0.376752	3062	0.559937	4297	0.787908	4658	0.858664	4972	0.921322	5027	0.937329
		274	0.0497558	957	0.174114	2301	0.41933	3624	0.66236	4716	0.865044	5206	0.959732	5216	0.967851	5219	0.97471
	平均溶出度		0.0506335		0.17079		0.401972		0.621279		0.832406		0.912534		0.946673		0.962628
	SD		0.00725864		0.0172135		0.0270113		0.0507576		0.0426052		0.0488603		0.0336923		0.0242233
																			0
																			0
																			0
																			0
																			0
																			0
																			0

[truncated: 5 more sheets: coating gain, oriflie size, agitation speed, release media, PK]
